# Supplementary material for: Prodromal symptoms of rheumatoid arthritis in a primary care database: variation by ethnicity and socioeconomic status
Source: Rheumatology (Oxford). 2024 Mar 11;64(3):1029–35. doi: 10.1093/rheumatology/keae157 (PMC11879358; doi:10.1093/rheumatology/keae157)
Supplement: keae157_Supplementary_Data [file keae157_supplementary_data.zip]

Archive with 3 entries (2 files):
- keae157_Supplementary_Data/
- keae157_Supplementary_Data/rhe-23-2457-File002.docx
- keae157_Supplementary_Data/rhe-23-2457-File003.xlsx
